# Supplementary material for: Applicability of Diagnostic Criteria and High Prevalence of Familial Dysbetalipoproteinemia in Russia: A Pilot Study
Source: Int J Mol Sci. 2023 Aug 24;24(17):13159. doi: 10.3390/ijms241713159 (PMC10487848; doi:10.3390/ijms241713159)
Supplement: Supplementary file 1 [file ijms-24-13159-s001.zip]

Archive with 2 entries (2 files):
- Supplementary Materials_S1_revised.pdf
- Supplementary Materials_S2_revised.pdf
